# Supplementary material for: Formation of Magnesium Carbonates on Earth and Implications for Mars
Source: J Geophys Res Planets. Author manuscript; Available in PMC 2021 Aug 20. (PMC8378241; doi:10.1029/2021je006828)
Supplement: Supplement [file NIHMS1730641-supplement-Supplement.txt]

Type	d13 (VPDB)	d18 (SMOW)	d18 (VPDB)	Reference
Veins	-13.5	28.9	-1.959414892	Quesnel et al., 2016
Veins	-13.8	29.1	-1.765413417	Quesnel et al., 2016
Veins	-14.3	28.3	-2.541419315	Quesnel et al., 2016
Veins	-14.4	28.8	-2.056415629	Quesnel et al., 2016
Veins	-12.7	29	-1.862414154	Quesnel et al., 2016
Veins	-14.3	28.2	-2.638420052	Quesnel et al., 2016
Veins	-14.3	28.6	-2.250417103	Quesnel et al., 2016
Veins	-13.8	28.8	-2.056415629	Quesnel et al., 2016
Veins	-15.2	27.8	-3.026423001	Quesnel et al., 2016
Veins	-13.2	28.7	-2.153416366	Quesnel et al., 2016
Veins	-15.3	28.8	-2.056415629	Quesnel et al., 2016
Veins	-14.4	27.8	-3.026423001	Quesnel et al., 2016
Veins	-14.5	28.2	-2.638420052	Quesnel et al., 2016
Veins	-12.8	28.8	-2.056415629	Quesnel et al., 2016
Veins	-13.6	29.5	-1.377410468	Quesnel et al., 2016
Veins	-9.1	29.5	-1.377410468	Quesnel et al., 2016
Veins	-9.4	28.9	-1.959414892	Quesnel et al., 2016
Soil nodule	-12.1	29.1	-1.765413417	Quesnel et al., 2016
Soil nodule	-9.1	29.1	-1.765413417	Quesnel et al., 2016
Soil nodule	-9.1	29.1	-1.765413417	Quesnel et al., 2016
Lacustrine	4.3	30.6	-0.310402359	Zedef et al., 2000
Lacustrine	4.2	36	4.92763745	Zedef et al., 2000
Lacustrine	4.5	31.1	0.174601327	Zedef et al., 2000
Lacustrine	4.4	33.8	2.793621232	Zedef et al., 2000
Lacustrine	4.5	35.1	4.054630815	Zedef et al., 2000
Lacustrine	4.1	35.1	4.054630815	Zedef et al., 2000
Lacustrine	4.7	34.8	3.763628604	Zedef et al., 2000
Lacustrine	4.5	33.7	2.696620494	Zedef et al., 2000
Lacustrine	4.2	36.1	5.024638187	Zedef et al., 2000
Lacustrine	4.4	36.8	5.703643348	Zedef et al., 2000
Lacustrine	4.7	35.6	4.539634501	Zedef et al., 2000
Lacustrine	4.5	36	4.92763745	Zedef et al., 2000
Lacustrine	3.9	34.5	3.472626392	Zedef et al., 2000
Lacustrine	4.3	36.6	5.509641873	Zedef et al., 2000
Lacustrine	4.8	38.1	6.964652931	Zedef et al., 2000
Lacustrine	4.4	37.3	6.188647034	Zedef et al., 2000
Lacustrine	3.6	33	2.017615334	Zedef et al., 2000
Lacustrine	3.7	36.2	5.121638924	Zedef et al., 2000
Lacustrine	4.7	35.3	4.24863229	Zedef et al., 2000
Lacustrine	4.3	34.9	3.860629341	Zedef et al., 2000
Lacustrine	3.8	36.1	5.024638187	Zedef et al., 2000
Lacustrine	0.2	35.3	4.24863229	Zedef et al., 2000
Lacustrine	4.4	36	4.92763745	Zedef et al., 2000
Lacustrine	4.3	36.5	5.412641136	Zedef et al., 2000
Lacustrine	4.2	36.2	5.121638924	Zedef et al., 2000
Lacustrine	4.1	35.9	4.830636713	Zedef et al., 2000
Lacustrine	3.9	35.2	4.151631552	Zedef et al., 2000
Lacustrine	0.9	25.3	-5.451441431	Zedef et al., 2000
Lacustrine	2	25.2	-5.548442168	Zedef et al., 2000
Lacustrine	1.5	26	-4.772436271	Zedef et al., 2000
Lacustrine	1.9	22.8	-7.876459861	Zedef et al., 2000
Lacustrine	3.1	26.5	-4.287432584	Zedef et al., 2000
Lacustrine	2.8	25.2	-5.548442168	Zedef et al., 2000
Lacustrine	4.3	24.6	-6.130446591	Zedef et al., 2000
Lacustrine	3.8	25.2	-5.548442168	Zedef et al., 2000
Lacustrine	3.8	25.8	-4.966437745	Zedef et al., 2000
Lacustrine	2.2	25.3	-5.451441431	Zedef et al., 2000
Lacustrine	3.7	25.3	-5.451441431	Zedef et al., 2000
Lacustrine	1.6	24.2	-6.51844954	Zedef et al., 2000
Lacustrine	4.4	26	-4.772436271	Zedef et al., 2000
Lacustrine	0.9	24.9	-5.83944438	Zedef et al., 2000
Lacustrine	3.4	25.3	-5.451441431	Zedef et al., 2000
Lacustrine	0.8	25.3	-5.451441431	Zedef et al., 2000
Lacustrine	-0.3	21.6	-9.040468708	Zedef et al., 2000
Lacustrine	3.8	25.3	-5.451441431	Zedef et al., 2000
Lacustrine	2.8	25.8	-4.966437745	Zedef et al., 2000
Lacustrine	1.2	26.1	-4.675435533	Zedef et al., 2000
Lacustrine	3.2	25.9	-4.869437008	Zedef et al., 2000
Lacustrine	3.9	26.1	-4.675435533	Zedef et al., 2000
Lacustrine	3.4	25.5	-5.257439957	Zedef et al., 2000
Mixing line	-11.9	26.8	-3.996430373	Zedef et al., 2000
Mixing line	-11.6	26.5	-4.287432584	Zedef et al., 2000
Mixing line	-11.4	27.3	-3.511426687	Zedef et al., 2000
Mixing line	-10.1	26.7	-4.09343111	Zedef et al., 2000
Mixing line	-11.3	27.2	-3.608427424	Zedef et al., 2000
Mixing line	-10.5	26.8	-3.996430373	Zedef et al., 2000
Mixing line	-11.2	26.4	-4.384433322	Zedef et al., 2000
Mixing line	-13.8	27.2	-3.608427424	Zedef et al., 2000
Mixing line	-13.2	27.3	-3.511426687	Zedef et al., 2000
Mixing line	-11.1	27.3	-3.511426687	Zedef et al., 2000
Mixing line	-11.7	26.9	-3.899429636	Zedef et al., 2000
Mixing line	-11.9	26.6	-4.190431847	Zedef et al., 2000
Mixing line	-10.3	27.1	-3.705428161	Zedef et al., 2000
Mixing line	-10.8	27.6	-3.220424475	Zedef et al., 2000
Mixing line	-10.8	27.4	-3.41442595	Zedef et al., 2000
Mixing line	-10.5	27.2	-3.608427424	Zedef et al., 2000
Mixing line	-10.3	29	-1.862414154	Zedef et al., 2000
Mixing line	-10.3	27.3	-3.511426687	Zedef et al., 2000
Mixing line	-10	27.4	-3.41442595	Zedef et al., 2000
Mixing line	-13.3	26.4	-4.384433322	Zedef et al., 2000
Mixing line	-13.3	26.4	-4.384433322	Zedef et al., 2000
Mixing line	-12.6	26.2	-4.578434796	Zedef et al., 2000
Mixing line	-13.4	26.4	-4.384433322	Zedef et al., 2000
Mixing line	-12.9	27.4	-3.41442595	Zedef et al., 2000
Mixing line	-11.8	27.7	-3.123423738	Zedef et al., 2000
Mixing line	-14.3	26.3	-4.481434059	Zedef et al., 2000
Mixing line	-13.2	26.6	-4.190431847	Zedef et al., 2000
Mixing line	-13.2	27.4	-3.41442595	Zedef et al., 2000
Mixing line	-12.8	26.8	-3.996430373	Zedef et al., 2000
Mixing line	-13.3	25.9	-4.869437008	Zedef et al., 2000
Mixing line	1.4	27.5	-3.317425212	Zedef et al., 2000
Mixing line	0.1	27	-3.802428898	Zedef et al., 2000
Mixing line	-0.4	27.7	-3.123423738	Zedef et al., 2000
Mixing line	0.2	27.7	-3.123423738	Zedef et al., 2000
Matrix	0.62	-7.43	-7.43	Falk & Kelemen, 2015
Matrix	-2.39	-8.97	-8.97	Falk & Kelemen, 2015
Matrix	-0.97	-9.32	-9.32	Falk & Kelemen, 2015
Matrix	-1.61	-8.81	-8.81	Falk & Kelemen, 2015
Matrix	0.16	-6.53	-6.53	Falk & Kelemen, 2015
Matrix	-2.49	-8.33	-8.33	Falk & Kelemen, 2015
Matrix	0.09	-6.26	-6.26	Falk & Kelemen, 2015
Matrix	-0.68	-8.42	-8.42	Falk & Kelemen, 2015
Matrix	-3.62	-7.91	-7.91	Falk & Kelemen, 2015
Lacustrine	5.1	12.6	-17.77053506	Power et al., 2019
Lacustrine	5.2	14.2	-16.21852326	Power et al., 2019
Lacustrine	4.4	13.2	-17.18853063	Power et al., 2019
Lacustrine	3.7	14.6	-15.83052031	Power et al., 2019
Lacustrine	4.3	14.9	-15.5395181	Power et al., 2019
Lacustrine	5	14.3	-16.12152252	Power et al., 2019
Lacustrine	3.9	15.5	-14.95751368	Power et al., 2019
Lacustrine	4.6	14.5	-15.92752105	Power et al., 2019
Lacustrine	4.4	14.8	-15.63651884	Power et al., 2019
Lacustrine	4.3	14	-16.41252474	Power et al., 2019
Lacustrine	4	14.3	-16.12152252	Power et al., 2019
Lacustrine	4.3	14.3	-16.12152252	Power et al., 2019
Lacustrine	4.3	14	-16.41252474	Power et al., 2019
Lacustrine	4	14	-16.41252474	Power et al., 2019
Lacustrine	3.9	14.6	-15.83052031	Power et al., 2019
Lacustrine	5.2	17.4	-13.11449967	Power et al., 2019
Lacustrine	3.6	13.9	-16.50952547	Power et al., 2019
Lacustrine	3	15.2	-15.24851589	Power et al., 2019
Lacustrine	2.7	14.2	-16.21852326	Power et al., 2019
Lacustrine	2.5	14.8	-15.63651884	Power et al., 2019
Lacustrine	2.6	14.8	-15.63651884	Power et al., 2019
Lacustrine	6.2	13.3	-17.0915299	Power et al., 2019
Lacustrine	6.2	12	-18.35253948	Power et al., 2019
Lacustrine	6.7	16.6	-13.89050557	Power et al., 2019
Lacustrine	6.6	17.6	-12.9204982	Power et al., 2019
Lacustrine	6.2	16.6	-13.89050557	Power et al., 2019
Lacustrine	5.8	17.4	-13.11449967	Power et al., 2019
Lacustrine	5.8	15.2	-15.24851589	Power et al., 2019
Lacustrine	5.5	16.7	-13.79350483	Power et al., 2019
Lacustrine	5.4	14.4	-16.02452179	Power et al., 2019
Lacustrine	5.2	16	-14.47250999	Power et al., 2019
Lacustrine	4.5	15.5	-14.95751368	Power et al., 2019
Lacustrine	4.3	14.6	-15.83052031	Power et al., 2019
Lacustrine	3.9	16.8	-13.69650409	Power et al., 2019
Lacustrine	4.2	17.4	-13.11449967	Power et al., 2019
Lacustrine	3.2	14.6	-15.83052031	Power et al., 2019
Lacustrine	3.3	13.6	-16.80052768	Power et al., 2019
Lacustrine	6	15.9	-14.56951073	Power et al., 2019
Lacustrine	6.3	15.3	-15.15151515	Power et al., 2019
Lacustrine	6	15.3	-15.15151515	Power et al., 2019
Lacustrine	5.7	15.5	-14.95751368	Power et al., 2019
Lacustrine	8.8		-29.99262794	Power et al., 2019
Lacustrine	6.4	17.4	-13.11449967	Power et al., 2019
Lacustrine	5.6	15.9	-14.56951073	Power et al., 2019
Lacustrine	4.9	14.1	-16.315524	Power et al., 2019
Lacustrine	4.6	14.4	-16.02452179	Power et al., 2019
Lacustrine	4.5	12.2	-18.158538	Power et al., 2019
Lacustrine	4.5	14.1	-16.315524	Power et al., 2019
Lacustrine	3	14	-16.41252474	Power et al., 2019
Lacustrine	3.2	13.2	-17.18853063	Power et al., 2019
Lacustrine	2.7	16.6	-13.89050557	Power et al., 2019
Lacustrine	2.9	16.2	-14.27850852	Power et al., 2019
Lacustrine	2.6	15.9	-14.56951073	Power et al., 2019
Lacustrine	3.1	14.5	-15.92752105	Power et al., 2019
Lacustrine	7.5	21.2	-9.428471656	Power et al., 2019
Lacustrine	7.1	19.8	-10.78648198	Power et al., 2019
Lacustrine	6	20.9	-9.719473868	Power et al., 2019
Lacustrine	5.3	19.6	-10.98048345	Power et al., 2019
Lacustrine	5.2	19.2	-11.3684864	Power et al., 2019
Lacustrine	4.5	18.6	-11.95049082	Power et al., 2019
Lacustrine	4.2	18.2	-12.33849377	Power et al., 2019
Lacustrine	4.2	17.6	-12.9204982	Power et al., 2019
Lacustrine	4.4	18.8	-11.75648935	Power et al., 2019
Lacustrine	5.4	23.7	-7.003453226	Power et al., 2019
Lacustrine	5.6	22.8	-7.876459861	Power et al., 2019
Lacustrine	5.8	22.9	-7.779459124	Power et al., 2019
Lacustrine	5.3	19.7	-10.88348271	Power et al., 2019
Lacustrine	4.8	23	-7.682458387	Power et al., 2019
Lacustrine	3.4	20.4	-10.20447755	Power et al., 2019
Lacustrine	3	19.7	-10.88348271	Power et al., 2019
Lacustrine	3.6	21.6	-9.040468708	Power et al., 2019
Lacustrine	4.3	19.7	-10.88348271	Power et al., 2019
Lacustrine	3.8	18.6	-11.95049082	Power et al., 2019
Lacustrine	3.5	17.9	-12.62949598	Power et al., 2019
Lacustrine	3.9	16.7	-13.79350483	Power et al., 2019
Lacustrine	8.4	21	-9.622473131	Power et al., 2019
Lacustrine	7.9	21.8	-8.846467233	Power et al., 2019
Lacustrine	7.8	19.9	-10.68948124	Power et al., 2019
Lacustrine	7.3	21.1	-9.525472394	Power et al., 2019
Lacustrine	6.7	21	-9.622473131	Power et al., 2019
Lacustrine	6.4	20.3	-10.30147829	Power et al., 2019
Lacustrine	6.1	19.4	-11.17448493	Power et al., 2019
Lacustrine	5.8	19.3	-11.27148566	Power et al., 2019
Lacustrine	5.8	19.5	-11.07748419	Power et al., 2019
Lacustrine	5.5	19.3	-11.27148566	Power et al., 2019
Lacustrine	5.1	19	-11.56248787	Power et al., 2019
Lacustrine	4.7	19.1	-11.46548714	Power et al., 2019
Lacustrine	3.8	20.3	-10.30147829	Power et al., 2019
Lacustrine	3.9	19.7	-10.88348271	Power et al., 2019
Lacustrine	4.8	20	-10.5924805	Power et al., 2019
Lacustrine	4.4	17	-13.50250262	Power et al., 2019
Lacustrine	8.8	20.2	-10.39847903	Power et al., 2019
Lacustrine	7.6	19.4	-11.17448493	Power et al., 2019
Lacustrine	7.6	18.7	-11.85349009	Power et al., 2019
Lacustrine	7.5	18.7	-11.85349009	Power et al., 2019
Lacustrine	6.8	18.1	-12.43549451	Power et al., 2019
Lacustrine	7.6	22.7	-7.973460598	Power et al., 2019
Lacustrine	6.8	21.4	-9.234470182	Power et al., 2019
Lacustrine	6.8	19.9	-10.68948124	Power et al., 2019
Lacustrine	6.7	18	-12.53249525	Power et al., 2019
Lacustrine	6.5	21.2	-9.428471656	Power et al., 2019
Lacustrine	6.9	18.7	-11.85349009	Power et al., 2019
Lacustrine	5.4	17.4	-13.11449967	Power et al., 2019
Lacustrine	5	17.4	-13.11449967	Power et al., 2019
Lacustrine	5.4	18	-12.53249525	Power et al., 2019
Lacustrine	5.7	18.2	-12.33849377	Power et al., 2019
Lacustrine	5.7	17.6	-12.9204982	Power et al., 2019
Lacustrine	4.9	18	-12.53249525	Power et al., 2019
Veins	-12.5	29.02	-1.843014007	Oskierski et al., 2013
Veins	-12.7	29.07	-1.794513638	Oskierski et al., 2013
Veins	-13.1	27.4	-3.41442595	Oskierski et al., 2013
Veins	-12.5	28.1	-2.735420789	Oskierski et al., 2013
Veins	-10.9	28.4	-2.444418578	Oskierski et al., 2013
Veins	-11.7	28.7	-2.153416366	Oskierski et al., 2013
Veins	-12.1	28.7	-2.153416366	Oskierski et al., 2013
Veins	-12.4	28.4	-2.444418578	Oskierski et al., 2013
Veins	-12.4	29.3	-1.571411943	Oskierski et al., 2013
Veins	-12.3	28.1	-2.735420789	Oskierski et al., 2013
Veins	3.9	29.1	-1.765413417	Oskierski et al., 2013
Mixing line	-5.14	28.11	-2.725720715	Fallick et al., 1991
Mixing line	-5.4	29.68	-1.202809141	Fallick et al., 1991
Mixing line	-1.12	31.51	0.57230435	Fallick et al., 1991
Mixing line	1.72	32.78	1.804213712	Fallick et al., 1991
Mixing line	3.5	26.74	-4.054630815	Fallick et al., 1991
Mixing line	-8.49	25.61	-5.150739146	Fallick et al., 1991
Mixing line	-8.15	28.2	-2.638420052	Fallick et al., 1991
Mixing line	-2.09	32.08	1.125208552	Fallick et al., 1991
Mixing line	-8.86	27.73	-3.094323517	Fallick et al., 1991
Mixing line	3.52	36.13	5.053738408	Fallick et al., 1991
Mixing line	3.06	19.05	-11.51398751	Fallick et al., 1991
Mixing line	-14.43	25.16	-5.587242463	Fallick et al., 1991
Mixing line	-10.87	27.14	-3.666627866	Fallick et al., 1991
Mixing line	-10.97	24.73	-6.004345633	Fallick et al., 1991
Mixing line	-13.92	26.16	-4.617235091	Fallick et al., 1991
Veins	-13.3	25.1	-5.645442905	Kralik et al., 1989
Veins	-13.4	23.4	-7.294455438	Kralik et al., 1989
Veins	-12.5	24.2	-6.51844954	Kralik et al., 1989
Veins	-14.1	23.7	-7.003453226	Kralik et al., 1989
Veins	-11.2	29	-1.862414154	Kralik et al., 1989
Veins	-10.4	28.2	-2.638420052	Kralik et al., 1989
Veins	-11.4	27.6	-3.220424475	Kralik et al., 1989
Veins	-12.8	29.2	-1.66841268	Kralik et al., 1989
Veins	-16.5	29	-1.862414154	Kralik et al., 1989
Veins	-11.4	26.6	-4.190431847	Kralik et al., 1989
Veins	-13.2	26.4	-4.384433322	Kralik et al., 1989
Veins	-14.1	26.9	-3.899429636	Kralik et al., 1989
Veins	-12.8	24.7	-6.033445854	Kralik et al., 1989
Veins	-12.3	25.2	-5.548442168	Kralik et al., 1989
Veins	-12.7	24.5	-6.227447329	Kralik et al., 1989
Veins	-10.3	25.5	-5.257439957	Kralik et al., 1989
Veins	-10.6	24.9	-5.83944438	Kralik et al., 1989
Veins	-10.5	24.3	-6.421448803	Kralik et al., 1989
Veins	-11.3	24.8	-5.936445117	Kralik et al., 1989
Veins	-10.9	24.8	-5.936445117	Kralik et al., 1989
Veins	-10.3	24.9	-5.83944438	Kralik et al., 1989
Veins	-8.3	24.7	-6.033445854	Kralik et al., 1989
Veins	-7.8	25.7	-5.063438482	Kralik et al., 1989
Veins	-9.4	24	-6.712451015	Kralik et al., 1989
Veins	-12.6	22.3	-8.361463547	Kralik et al., 1989
Veins	-18.1	22.5	-8.167462073	Kralik et al., 1989
Veins	-16.4	23.3	-7.391456175	Kralik et al., 1989
Veins	-14.1	24.8	-5.936445117	Kralik et al., 1989
Veins	-14.5	22.9	-7.779459124	Kralik et al., 1989
Veins	-4.4	22.8	-7.876459861	Kralik et al., 1989
Veins	-10.6	22.7	-7.973460598	Kralik et al., 1989
Veins	-8.4	25.3	-5.451441431	Kralik et al., 1989
Veins	-9	23	-7.682458387	Kralik et al., 1989
Veins	-15	23.3	-7.391456175	Kralik et al., 1989
Veins	-5.4	29	-1.862414154	Kralik et al., 1989
Veins	-7.5	28.2	-2.638420052	Kralik et al., 1989
Veins	-8.7	21.7	-8.94346797	Kralik et al., 1989
Veins	-19.7	21.4	-9.234470182	Kralik et al., 1989
Veins	-15	19.4	-11.17448493	Kralik et al., 1989
Veins	-5	18.7	-11.85349009	Kralik et al., 1989
Veins	-6.7	18.4	-12.1444923	Kralik et al., 1989
Veins	-7	18.2	-12.33849377	Kralik et al., 1989
Veins	-13.2	17.9	-12.62949598	Kralik et al., 1989
Veins	-11.1	16.5	-13.98750631	Kralik et al., 1989
Veins	-13.8	16.1	-14.37550925	Kralik et al., 1989
Veins	-5.4	15.7	-14.7635122	Kralik et al., 1989
Veins	-9	15.4	-15.05451441	Kralik et al., 1989
Veins	-4.1	15.1	-15.34551663	Kralik et al., 1989
Veins	-4.9	14.5	-15.92752105	Kralik et al., 1989
Veins	-12.5	12	-18.35253948	Kralik et al., 1989
Veins	-7.2	11.3	-19.03154464	Kralik et al., 1989
Veins	-6.2	11.3	-19.03154464	Kralik et al., 1989
Veins	-5.6	10.5	-19.80755054	Kralik et al., 1989
Veins	-9.1	10.1	-20.19555349	Kralik et al., 1989
Veins	-12.4	9.7	-20.58355644	Kralik et al., 1989
Veins	-11.4	9.6	-20.68055717	Kralik et al., 1989
Sedimentary	2.3	37.7	6.576649983	Kralik et al., 1989
Sedimentary	2.3	37.3	6.188647034	Kralik et al., 1989
Sedimentary	1.7	38.1	6.964652931	Kralik et al., 1989
Sedimentary	3.4	37.1	5.994645559	Kralik et al., 1989
Sedimentary	3.5	36.9	5.800644085	Kralik et al., 1989
Sedimentary	0.6	36.2	5.121638924	Kralik et al., 1989
Sedimentary	-1.6	30.8	-0.116400885	Kralik et al., 1989
Sedimentary	-2.8	29.5	-1.377410468	Kralik et al., 1989
Sedimentary	-3.5	29.2	-1.66841268	Kralik et al., 1989
Sedimentary	-5.1	28.1	-2.735420789	Kralik et al., 1989
Sedimentary	6.2	27.1	-3.705428161	Kralik et al., 1989
Sedimentary	7	30.1	-0.795406045	Kralik et al., 1989
Sedimentary	4.2	24.1	-6.615450277	Kralik et al., 1989
Sedimentary	4.2	34.2	3.18162418	Kralik et al., 1989
Sedimentary	8	36.1	5.024638187	Kralik et al., 1989
Sedimentary	8.1	33.8	2.793621232	Kralik et al., 1989
Sedimentary	9	32.7	1.726613122	Kralik et al., 1989
Sedimentary	8.6	35	3.957630078	Kralik et al., 1989
Sedimentary	10	34.4	3.375625655	Kralik et al., 1989
Sedimentary	5.7	30.2	-0.698405308	Kralik et al., 1989
Sedimentary	2.7	24.8	-5.936445117	Kralik et al., 1989
Sedimentary	-10.3	10.7	-19.61354906	Kralik et al., 1989
Sedimentary	-2.8	18.7	-11.85349009	Kralik et al., 1989
Sedimentary	-6	25.3	-5.451441431	Kralik et al., 1989
Sedimentary	-3.2	25.2	-5.548442168	Kralik et al., 1989
Sedimentary	-0.9	18.7	-11.85349009	Kralik et al., 1989
Sedimentary	-3.1	19.4	-11.17448493	Kralik et al., 1989
Sedimentary	-1.2	21.3	-9.331470919	Kralik et al., 1989
Sedimentary	-10.6	12.2	-18.158538	Kralik et al., 1989
Sedimentary	-12.2	21.4	-9.234470182	Kralik et al., 1989
Sedimentary	0.3	16.9	-13.59950336	Kralik et al., 1989
Sedimentary	-6.1	18.9	-11.65948861	Kralik et al., 1989
Sedimentary	-6.4	18.8	-11.75648935	Kralik et al., 1989
Sedimentary	-6.3	18.9	-11.65948861	Kralik et al., 1989
Sedimentary	-6.6	13.7	-16.70352695	Kralik et al., 1989
Sedimentary	-3.8	25.8	-4.966437745	Kralik et al., 1989
Sedimentary	-4.2	20.7	-9.913475342	Kralik et al., 1989
Sedimentary	-0.3	30.6	-0.310402359	Kralik et al., 1989
Sedimentary	4.3	28.6	-2.250417103	Kralik et al., 1989
Sedimentary	-0.3	27.5	-3.317425212	Kralik et al., 1989
Sedimentary	3.1	21.2	-9.428471656	Kralik et al., 1989
Sedimentary	4.3	21.8	-8.846467233	Kralik et al., 1989
Sedimentary	3.7	19.5	-11.07748419	Kralik et al., 1989
Sedimentary	2.8	18.6	-11.95049082	Kralik et al., 1989
Sedimentary	1.9	20.1	-10.49547977	Kralik et al., 1989
Sedimentary	4.9	22.5	-8.167462073	Kralik et al., 1989
Sedimentary	4.9	22.1	-8.555465022	Kralik et al., 1989
Sedimentary	3.1	26.3	-4.481434059	Kralik et al., 1989
Sedimentary	3.2	27.3	-3.511426687	Kralik et al., 1989
Sedimentary	3.2	26.6	-4.190431847	Kralik et al., 1989
Sedimentary	3.3	27.9	-2.929422264	Kralik et al., 1989
Sedimentary	3.7	28.8	-2.056415629	Kralik et al., 1989
Sedimentary	2.4	24.2	-6.51844954	Kralik et al., 1989
Sedimentary	2.2	24.5	-6.227447329	Kralik et al., 1989
Sedimentary	1.9	16	-14.47250999	Kralik et al., 1989
Veins	-6.29	35.15	4.103131184	Kelemen et al., 2011
Veins	-6.09	30.43	-0.475303612	Kelemen et al., 2011
Veins	-4.7	36.35	5.26714003	Kelemen et al., 2011
